# Supplementary material for: Modelling the effect of short-course multidrug-resistant tuberculosis treatment in Karakalpakstan, Uzbekistan
Source: BMC Med. 2016 Nov 18;14:187. doi: 10.1186/s12916-016-0723-2 (PMC5114735; doi:10.1186/s12916-016-0723-2)
Supplement: Additional file 2: — Model code for Matlab 2015b. (ZIP 10 kb) [file 12916_2016_723_MOESM2_ESM.zip]

Archive with 7 entries (7 files):
- analysis_shortcourseR3.m
- comps_shortcourseR3.m
- function_shortcourseR3.m
- graphing_shortcourseR3.m
- scenarios_shortcourseR3.m
- sensitivity_shortcourseR3.m
- sigmoidscaleupR3.m
