# Supplementary material for: Modelling the effect of short-course multidrug-resistant tuberculosis treatment in Karakalpakstan, Uzbekistan
Source: BMC Med. 2016 Nov 18;14:187. doi: 10.1186/s12916-016-0723-2 (PMC5114735; doi:10.1186/s12916-016-0723-2)
Supplement: Additional file 2: — Model code for Matlab 2015b. (ZIP 10 kb) [file 12916_2016_723_MOESM2_ESM.zip › analysis_shortcourseR3.m]

%FUNCTION TO ANALYSE THE OUTPUT MATRICES OF THE RUNNING FUNCTION
function[output] = analysis_shortcourse(time, results)

%Define increment vectors
time_increment = zeros(size(time));
results_increment = zeros(size(results));
for a = 2:size(time, 1)
    time_increment(a) = time(a) - time(a - 1);
    results_increment(a, :) = results(a, :) - results(a - 1, :);
end

output = zeros(size(time, 1), 23);

%Population calculation
output(:, 1) = sum(results(:, 1:26, :), 2); %Total population column vector all
pop = output(:, 1);

%Incidence calculations
output(:, 2) = 1e5 * sum(results_increment(:, 31:33), 2) ./ time_increment ./ pop; %All
output(:, 3) = 1e5 * results_increment(:, 31) ./ time_increment ./ pop; %DS
output(:, 4) = 1e5 * results_increment(:, 32) ./ time_increment ./ pop; %MDR
output(:, 5) = 1e5 * results_increment(:, 33) ./ time_increment ./ pop; %XDR

%Prevalence calculation (actual, not measured)
output(:, 6) = 1e5 * sum(results(:, [5:8, 11:16, 19:26]), 2) ./ pop; %All
output(:, 7) = 1e5 * sum(results(:, 5:8), 2) ./ pop; %DS
output(:, 8) = 1e5 * sum(results(:, [11:16, 19:26]), 2) ./ pop; %MDR
output(:, 9) = 1e5 * sum(results(:, 19:26), 2) ./ pop; %XDR

%Mortality calculation
output(:, 10) = 1e5 * sum(results_increment(:, 27:29), 2) ./ time_increment ./ pop; %All
output(:, 11) = 1e5 * sum(results_increment(:, 27), 2) ./ time_increment ./ pop; %DS
output(:, 12) = 1e5 * sum(results_increment(:, 28), 2) ./ time_increment ./ pop; %MDR
output(:, 13) = 1e5 * sum(results_increment(:, 29), 2) ./ time_increment ./ pop; %XDR

%MDR calculations
output(:, 14) = 1e2 * sum(results_increment(:, 32:33), 2) ...
    ./sum(results_increment(:, 31:33), 2); %Proportional MDR incidence
output(:, 15) = results(:, 11); %Numbers unidentified
output(:, 16) = sum(results(:, [12, 23]), 2); %Awaiting MDR regimen (includes DS)
output(:, 17) = sum(results(:, [16, 26]), 2); %Incorrectly on DS regimen
output(:, 18) = sum(results(:, [13:14, 24]), 2); %Under MDR treatment

%XDR calculations
output(:, 19) = 1e2 * sum(results_increment(:, 33), 2) ...
    ./sum(results_increment(:, 31:33), 2); %Proportional XDR incidence (denominator all cases)
output(:, 20) = results(:, 19); %Numbers unidentified
output(:, 21) = sum(results(:, 20), 2); %Awaiting XDR regimen
output(:, 22) = sum(results(:, [24, 26]), 2); %Incorrectly on DS or MDR regimen
output(:, 23) = sum(results(:, 21:22), 2); %Under XDR treatment

end
