# Supplementary material for: Modelling the effect of short-course multidrug-resistant tuberculosis treatment in Karakalpakstan, Uzbekistan
Source: BMC Med. 2016 Nov 18;14:187. doi: 10.1186/s12916-016-0723-2 (PMC5114735; doi:10.1186/s12916-016-0723-2)
Supplement: Additional file 2: — Model code for Matlab 2015b. (ZIP 10 kb) [file 12916_2016_723_MOESM2_ESM.zip › comps_shortcourseR3.m]

%INTERCOMPARTMENTAL FLOWS
function[flows] = comps_shortcourse(comp_susc_full, comp_susc_part, ... %Start compartments
    comp_latent_early_ds, comp_latent_late_ds, comp_infect_ds, ...
    comp_detect_asds_ds, comp_treat_earlycorrect_ds, ...
    comp_treat_latecorrect_ds, comp_latent_early_mdr, ...
    comp_latent_late_mdr, comp_infect_mdr, comp_detect_asmdr_mdr, ...
    comp_treat_earlycorrect_mdr, comp_treat_latecorrect_mdr, ...
    comp_detect_asds_mdr, comp_treat_asds_mdr, comp_latent_early_xdr, ...
    comp_latent_late_xdr, comp_infect_xdr, comp_detect_asxdr_xdr, ...
    comp_treat_earlycorrect_xdr, comp_treat_latecorrect_xdr, ...
    comp_detect_asmdr_xdr, comp_treat_asmdr_xdr, comp_detect_asds_xdr, ...
    comp_treat_asds_xdr, ... %End compartments
    prop_bcg, rate_popbirth, rate_force_full_ds, rate_force_full_mdr, ... %Start parameters
    rate_force_full_xdr, rate_force_reduced_ds, ...
    rate_force_reduced_mdr, rate_force_reduced_xdr, rate_popdeath, ...
    rate_complete_ds, rate_complete_mdr, rate_complete_xdr, ...
    rate_complete_asds_mdr, rate_complete_asmdr_xdr, ...
    rate_complete_asds_xdr, rate_earlyprog, rate_lateprog, ...
    rate_stabilise, prop_amplifyto_mdr, prop_amplifyto_xdr, ...
    rate_default_early_ds, rate_default_late_ds, ...
    rate_default_early_mdr, rate_default_late_mdr, ...
    rate_default_asds_mdr, rate_default_asmdr_xdr, ...
    rate_default_asds_xdr, rate_default_early_xdr, ...
    rate_default_late_xdr, rate_detect, rate_startregimen_ds, ...
    rate_startregimen_mdr, rate_startregimen_xdr, rate_spontrecover, ...
    rate_clear_ds, rate_clear_mdr, ...
    rate_clear_xdr, rate_tbdeath, rate_death_early_ds, ...
    rate_death_late_ds, rate_death_early_mdr, rate_death_late_mdr, ...
    rate_death_asds_mdr, rate_death_early_xdr, rate_death_late_xdr, ...
    rate_death_asmdr_xdr, rate_death_asds_xdr, prop_ident_mdr, ...
    prop_ident_xdr) %End parameters

flows = ...%_________________________________________________________________
    [(1 - prop_bcg) * rate_popbirth ... %1. comp_susc_full
    - (rate_force_full_ds + rate_force_full_mdr ...
    + rate_force_full_xdr + rate_popdeath) * comp_susc_full;...
    
    prop_bcg * rate_popbirth ... %2. comp_susc_part
    + rate_complete_ds * comp_treat_latecorrect_ds ...
    + rate_complete_mdr * comp_treat_latecorrect_mdr ...
    + rate_complete_xdr * comp_treat_latecorrect_xdr ...
    + rate_complete_asds_mdr * comp_treat_asds_mdr ...
    + rate_complete_asmdr_xdr * comp_treat_asmdr_xdr ...
    + rate_complete_asds_xdr * comp_treat_asds_xdr ...
    - (rate_force_reduced_ds + rate_force_reduced_mdr ...
    + rate_force_reduced_xdr + rate_popdeath) * comp_susc_part;...
    
    rate_force_full_ds * comp_susc_full ... %3. comp_latent_early_ds
    + rate_force_reduced_ds * (comp_susc_part ...
    + comp_latent_late_ds + comp_latent_late_mdr + comp_latent_late_xdr) ...
    - (rate_earlyprog + rate_stabilise + rate_popdeath) ...
    * comp_latent_early_ds;...
    
    rate_stabilise * comp_latent_early_ds ... %4. comp_latent_late_ds
    + rate_spontrecover * (comp_infect_ds + comp_detect_asds_ds) ...
    - (rate_force_reduced_ds + rate_force_reduced_mdr ...
    + rate_force_reduced_xdr + rate_lateprog + rate_popdeath) ...
    * comp_latent_late_ds;...
    
    rate_earlyprog * comp_latent_early_ds ... %5. comp_infect_ds
    + rate_lateprog * comp_latent_late_ds ...
    + (1 - prop_amplifyto_mdr) ...
    * (rate_default_early_ds * comp_treat_earlycorrect_ds ...
    + rate_default_late_ds * comp_treat_latecorrect_ds) ...
    - (rate_detect + rate_spontrecover + rate_tbdeath) * comp_infect_ds;...
    
    rate_detect * comp_infect_ds ... %6. comp_detect_asds_ds
    - (rate_startregimen_ds + rate_spontrecover + rate_tbdeath) ...
    * comp_detect_asds_ds;...
    
    rate_startregimen_ds * comp_detect_asds_ds ... %7. comp_treat_earlycorrect_ds
    - (rate_clear_ds + rate_default_early_ds + rate_death_early_ds) ...
    * comp_treat_earlycorrect_ds;...
    
    rate_clear_ds * comp_treat_earlycorrect_ds ... %8. comp_treat_latecorrect_ds
    - (rate_complete_ds + rate_death_late_ds + rate_default_late_ds) ...
    * comp_treat_latecorrect_ds;...
    
    rate_force_full_mdr * comp_susc_full ... %9. comp_latent_early_mdr
    + rate_force_reduced_mdr ...
    * (comp_susc_part + comp_latent_late_ds + comp_latent_late_mdr ...
    + comp_latent_late_xdr) ...
    - (rate_earlyprog + rate_stabilise + rate_popdeath) ...
    * comp_latent_early_mdr;...
    
    rate_stabilise * comp_latent_early_mdr ... %10. comp_latent_late_mdr
    + rate_spontrecover * (comp_infect_mdr + comp_detect_asmdr_mdr ...
    + comp_detect_asds_mdr) ...
    - (rate_force_reduced_ds + rate_force_reduced_mdr ...
    + rate_force_reduced_xdr + rate_lateprog + rate_popdeath) ...
    * comp_latent_late_mdr;...
    
    rate_earlyprog * comp_latent_early_mdr ... %11. comp_infect_mdr
    + rate_lateprog * comp_latent_late_mdr ...
    + prop_amplifyto_mdr * (rate_default_early_ds ...
    * comp_treat_earlycorrect_ds ...
    + rate_default_late_ds * comp_treat_latecorrect_ds) + ...
    (1 - prop_amplifyto_xdr) ...
    * (rate_default_early_mdr * comp_treat_earlycorrect_mdr ...
    + rate_default_late_mdr * comp_treat_latecorrect_mdr ...
    + rate_default_asds_mdr * comp_treat_asds_mdr) ...
    - (rate_detect + rate_spontrecover + rate_tbdeath) * comp_infect_mdr;...
    
    rate_detect * prop_ident_mdr * comp_infect_mdr ... %12. comp_detect_asmdr_mdr
    - (rate_startregimen_mdr + rate_spontrecover + rate_tbdeath) ...
    * comp_detect_asmdr_mdr;...
    
    rate_startregimen_mdr * comp_detect_asmdr_mdr ... %13. comp_treat_earlycorrect_mdr
    - (rate_clear_mdr + rate_death_early_mdr + rate_default_early_mdr) ...
    * comp_treat_earlycorrect_mdr;...
    
    rate_clear_mdr * comp_treat_earlycorrect_mdr ... %14. comp_treat_latecorrect_mdr
    - (rate_complete_mdr + rate_death_late_mdr + rate_default_late_mdr) ...
    * comp_treat_latecorrect_mdr;...
    
    rate_detect * (1 - prop_ident_mdr) * comp_infect_mdr ... %15. comp_detect_asds_mdr
    - (rate_startregimen_ds + rate_spontrecover + rate_tbdeath) ...
    * comp_detect_asds_mdr;...
    
    rate_startregimen_ds * comp_detect_asds_mdr ... %16. comp_treat_asds_mdr
    - (rate_complete_asds_mdr + rate_default_asds_mdr ...
    + rate_death_asds_mdr) * comp_treat_asds_mdr;...
    
    rate_force_full_xdr * comp_susc_full ... %17. comp_latent_early_xdr
    + rate_force_reduced_xdr * (comp_susc_part + comp_latent_late_ds ...
    + comp_latent_late_mdr + comp_latent_late_xdr) ...
    - (rate_earlyprog + rate_stabilise + rate_popdeath) ...
    * comp_latent_early_xdr;...
    
    rate_stabilise * comp_latent_early_xdr ... %comp_latent_late_xdr
    + rate_spontrecover * (comp_infect_xdr + comp_detect_asxdr_xdr ...
    + comp_detect_asmdr_xdr + comp_detect_asds_xdr) ...
    - (rate_force_reduced_ds + rate_force_reduced_mdr ...
    + rate_force_reduced_xdr + rate_lateprog + rate_popdeath) ...
    * comp_latent_late_xdr;...
    
    rate_earlyprog * comp_latent_early_xdr ... %19. comp_infect_xdr
    + rate_lateprog * comp_latent_late_xdr ...
    + prop_amplifyto_xdr * (rate_default_early_mdr ...
    * comp_treat_earlycorrect_mdr + rate_default_late_mdr ...
    * comp_treat_latecorrect_mdr + rate_default_asds_mdr ...
    * comp_treat_asds_mdr) ...
    + rate_default_early_xdr * comp_treat_earlycorrect_xdr ...
    + rate_default_late_xdr * comp_treat_latecorrect_xdr ...
    + rate_default_asmdr_xdr * comp_treat_asmdr_xdr ...
    + rate_default_asds_xdr * comp_treat_asds_xdr ...
    - (rate_detect + rate_spontrecover + rate_tbdeath) * comp_infect_xdr;...
    
    rate_detect * prop_ident_xdr * prop_ident_mdr * comp_infect_xdr ... %20. comp_detect_asxdr_xdr
    - (rate_startregimen_xdr + rate_spontrecover + rate_tbdeath) ...
    * comp_detect_asxdr_xdr;...
    
    rate_startregimen_xdr * comp_detect_asxdr_xdr ... %21. comp_treat_earlycorrect_xdr
    - (rate_clear_xdr + rate_death_early_xdr + rate_default_early_xdr) ...
    * comp_treat_earlycorrect_xdr;...
    
    rate_clear_xdr * comp_treat_earlycorrect_xdr ... %22. comp_treat_latecorrect_xdr
    - (rate_complete_xdr + rate_death_late_xdr + rate_default_late_xdr) ...
    * comp_treat_latecorrect_xdr;...
    
    rate_detect * (1 - prop_ident_xdr) * prop_ident_mdr * comp_infect_xdr ... %23. comp_detect_asmdr_xdr
    - (rate_startregimen_mdr + rate_spontrecover + rate_tbdeath) ...
    * comp_detect_asmdr_xdr;...
    
    rate_startregimen_mdr * comp_detect_asmdr_xdr... %24. comp_treat_asmdr_xdr
    - (rate_complete_asmdr_xdr + rate_default_asmdr_xdr ...
    + rate_death_asmdr_xdr) * comp_treat_asmdr_xdr;...
    
    rate_detect * (1 - prop_ident_mdr) * comp_infect_xdr... %25. comp_detect_asds_xdr
    - (rate_startregimen_ds + rate_spontrecover + rate_tbdeath) ...
    * comp_detect_asds_xdr;...
    
    rate_startregimen_ds * comp_detect_asds_xdr ... %26. comp_treat_asds_xdr
    - (rate_complete_asds_xdr + rate_default_asds_xdr ...
    + rate_death_asds_xdr) * comp_treat_asds_xdr;...
    
    rate_tbdeath * (comp_infect_ds + comp_detect_asds_ds) ... %27. DS deaths
    + rate_death_early_ds * comp_treat_earlycorrect_ds ...
    + rate_death_late_ds * comp_treat_latecorrect_ds;...
    
    rate_tbdeath * (comp_infect_mdr + comp_detect_asmdr_mdr ... %28. MDR deaths
    + comp_detect_asds_mdr) + rate_death_asds_mdr * comp_treat_asds_mdr ...
    + rate_death_early_mdr * comp_treat_earlycorrect_mdr ...
    + rate_death_late_mdr * comp_treat_latecorrect_mdr;...
    
    rate_tbdeath * (comp_infect_xdr + comp_detect_asxdr_xdr ... %29. XDR deaths
    + comp_detect_asmdr_xdr + comp_detect_asds_xdr) ...
    + rate_death_asmdr_xdr * comp_treat_asmdr_xdr ...
    + rate_death_asds_xdr * comp_treat_asds_xdr ...
    + rate_death_early_xdr * comp_treat_earlycorrect_xdr ...
    + rate_death_late_xdr * comp_treat_latecorrect_xdr;...
    
    rate_popdeath * (comp_susc_full + comp_susc_part ... %30. Non-TB deaths
    + comp_latent_early_ds + comp_latent_late_ds + comp_latent_early_mdr ...
    + comp_latent_late_mdr + comp_latent_early_xdr + comp_latent_late_xdr);...
    
    rate_earlyprog * comp_latent_early_ds ... %31. DS incidence
    + rate_lateprog * comp_latent_late_ds;...
    
    rate_earlyprog * comp_latent_early_mdr ... %32. MDR incidence
    + rate_lateprog * comp_latent_late_mdr;...
    
    rate_earlyprog * comp_latent_early_xdr ... %33. XDR incidence
    + rate_lateprog * comp_latent_late_xdr;...
    
    rate_detect * (comp_infect_ds + (1 - prop_ident_mdr) ... %34. DS identify (includes incorrect MDRs)
    * (comp_infect_mdr + comp_infect_xdr));...
    
    rate_detect * (prop_ident_mdr * comp_infect_mdr ... %35. MDR identify
    + (1 - prop_ident_xdr) * comp_infect_xdr);...
    
    rate_detect * prop_ident_mdr * prop_ident_xdr * comp_infect_xdr;... %36. XDR identify
    
    rate_startregimen_ds * (comp_detect_asds_ds ... %37. Start DS regimen
    + comp_detect_asds_mdr + comp_detect_asds_xdr);...
    
    rate_startregimen_mdr ... %38. Start MDR regimen
    * (comp_detect_asmdr_mdr + comp_detect_asmdr_xdr);...
    
    rate_startregimen_xdr * (comp_detect_asxdr_xdr);... %39. Start XDR regimen
    
    rate_complete_ds * comp_treat_latecorrect_ds;... %40. Complete DS treatment
    
    rate_complete_mdr * comp_treat_latecorrect_mdr;... %41. Complete MDR treatment
    
    rate_complete_xdr * comp_treat_latecorrect_xdr]; %42. Complete XDR treatment
end
