# Supplementary material for: Modelling the effect of short-course multidrug-resistant tuberculosis treatment in Karakalpakstan, Uzbekistan
Source: BMC Med. 2016 Nov 18;14:187. doi: 10.1186/s12916-016-0723-2 (PMC5114735; doi:10.1186/s12916-016-0723-2)
Supplement: Additional file 2: — Model code for Matlab 2015b. (ZIP 10 kb) [file 12916_2016_723_MOESM2_ESM.zip › function_shortcourseR3.m]

%STUDY MASTER FUNCTION
function[time, output, program] = function_shortcourse(y0, Tstart, ...
    Tend, scenario, a, program, sens_mdr)

%DEFINE FIXED PARAMETERS
%Fixed epidemiological parameters
rate_popdeath = 1 / 68.24; %Reciprocal WHO life expectancy

%Fixed disease parameters
param_beta = 50; %Calibrated to incidence of 80/100,000/year (68-97 range)
if sens_mdr == 1
    param_beta = 46;
end
prop_bcg = 0.99; %UNICEF data
param_imm = .49; %BCG efficacy or partial immunity
prop_smearpos = .389; %WHO Global TB Report 2012 data
%(4030 smear-positive, 6137 smear-negative/unknown and 3965 extrapulmonary
%Therefore, infectious proportion=4030/(4030+6137+3965)+
%0.24*6137/(4030+6137+3965)=0.3894)
param_rfmdr = .7; %Relative fitness of MDR-TB
rate_earlyprog = .092 / 2;
rate_stabilise = .908 / 2;
rate_lateprog = .075 / 20;
%Tiemersma pre-chemotherapy outcomes
rate_tbdeath = (.7 * prop_smearpos + 0.2 * (1 - prop_smearpos)) / 3;
rate_spontrecover = (.3 * prop_smearpos + 0.8 * (1 - prop_smearpos)) / 3; 

if scenario < 8
    regimenduration_total_mdr = 24 / 12;
elseif scenario == 8
    regimenduration_total_mdr = 10 / 12 + program(a, 2) * 14 / 12;
    time_to_presentation = 2 + program(a, 3) * 2.23;
    outcome_improve = program(a, 4);
    identmdr_improve = program(a, 5);
    spots = 400 + 400 * program(a, 6);
    program(a, :) = [a, regimenduration_total_mdr * 12, ...
        time_to_presentation, (1 - outcome_improve) * 100, ...
        (1 - identmdr_improve) * 100, spots];
end

%ODE FUNCTION
[time, output] = ode45(@(t, y)flowfunction(t, y), [Tstart, Tend], y0);

%FLOWS SUBFUNCTION
    function[flows] = flowfunction(t, y)
        
        %Name compartments
        comp_susc_full = y(1, 1);
        comp_susc_part = y(2, 1);
        comp_latent_early_ds = y(3, 1);
        comp_latent_late_ds = y(4, 1);
        comp_infect_ds = y(5, 1);
        comp_detect_asds_ds = y(6, 1);
        comp_treat_earlycorrect_ds = y(7, 1);
        comp_treat_latecorrect_ds = y(8, 1);
        comp_latent_early_mdr = y(9, 1);
        comp_latent_late_mdr = y(10, 1);
        comp_infect_mdr = y(11, 1);
        comp_detect_asmdr_mdr = y(12, 1);
        comp_treat_earlycorrect_mdr = y(13, 1);
        comp_treat_latecorrect_mdr = y(14, 1);
        comp_detect_asds_mdr = y(15, 1);
        comp_treat_asds_mdr = y(16, 1);
        comp_latent_early_xdr = y(17, 1);
        comp_latent_late_xdr = y(18, 1);
        comp_infect_xdr = y(19, 1);
        comp_detect_asxdr_xdr = y(20, 1);
        comp_treat_earlycorrect_xdr = y(21, 1);
        comp_treat_latecorrect_xdr = y(22, 1);
        comp_detect_asmdr_xdr = y(23, 1);
        comp_treat_asmdr_xdr = y(24, 1);
        comp_detect_asds_xdr = y(25, 1);
        comp_treat_asds_xdr = y(26, 1);
        
        %Treatment durations and infectious proportions at end of i period
        regimenduration_total_ds = 6 / 12; %Treatment duration DS-TB
        regimenduration_total_xdr = 2; %Treatment duration XDR-TB
        regimenduration_infect_ds = 2 / 52; %Infectious duration DS-TB
        regimenduration_noninfect_ds = regimenduration_total_ds ...
            - regimenduration_infect_ds; %Non-infectious duration DS-TB
        if (scenario == 2 || scenario == 3) && t > 2015
            regimenduration_total_mdr ...
                = sigmoidscaleup(t, [2015, 24 / 12], [2017, 10 / 12]);
        end
        %First eighth of treatment period is infectious, regardless of
        %regimen used
        regimenduration_infect_mdr ...
            = regimenduration_total_mdr * .125; 
        regimenduration_infect_xdr = regimenduration_total_xdr * .125;
        %Baseline non-infectious duration MDR-TB
        regimenduration_noninfect_mdr = regimenduration_total_mdr ...
            - regimenduration_infect_mdr;
        %Baseline non-infectious duration XDR-TB
        regimenduration_noninfect_xdr = regimenduration_total_xdr ...
            - regimenduration_infect_xdr; 
        
        %Treatment outcomes for non-intervention strains
        prop_default_ds = .0697; %DS-TB default - MSF
        prop_death_ds = .0173; %DS-TB death on treatment - MSF
        prop_default_xdr = .26 / (.287 + .26 + .227); %XDR-TB default - MSF
        prop_death_xdr = .287 / (.287 + .26 + .227); %XDR-TB death - MSF
        
        %Treatment outcomes for MDR-TB
        baselineprop_default_mdr = 0.2639; %Baseline MDR - TB default on treatment  -  MSF
        baselineprop_death_mdr = .0868; %Baseline MDR - TB death on treatment  -  MSF
        if scenario == 5
            prop_default_mdr = sigmoidscaleup(t, ...
                [2015, baselineprop_default_mdr], ...
                [2017, baselineprop_default_mdr / 2]);
            prop_death_mdr = sigmoidscaleup(t, ...
                [2015, baselineprop_death_mdr], ...
                [2017, baselineprop_death_mdr / 2]);
        elseif scenario == 8
            prop_default_mdr = sigmoidscaleup(t, ...
                [2015, baselineprop_default_mdr], ...
                [2017, baselineprop_default_mdr * outcome_improve]);
            prop_death_mdr = sigmoidscaleup(t, ...
                [2015, baselineprop_death_mdr], ...
                [2017, baselineprop_death_mdr * outcome_improve]);
        elseif scenario == 3
            prop_default_mdr = sigmoidscaleup(t, ...
                [2015, baselineprop_default_mdr], ...
                [2017, 0.121 * baselineprop_default_mdr ...
                / (baselineprop_death_mdr + baselineprop_default_mdr)]);
            prop_death_mdr = sigmoidscaleup(t, ...
                [2015, baselineprop_death_mdr], ...
                [2017, 0.121 * baselineprop_death_mdr ...
                / (baselineprop_death_mdr + baselineprop_default_mdr)]);
        else
            prop_default_mdr = baselineprop_default_mdr;
            prop_death_mdr = baselineprop_death_mdr;
        end
        
        %APPROPRIATE TREATMENT COMPARTMENT FLOWS
        
        %Early DS treatment flows
        rate_total_early_ds = 1 / regimenduration_infect_ds; %Total
        rate_clear_ds = rate_total_early_ds *... %Clear infection
            (1 - (prop_death_ds + prop_default_ds) ...
            * regimenduration_infect_ds / regimenduration_total_ds);
        rate_default_early_ds = rate_total_early_ds * prop_default_ds ... %Default
            * regimenduration_infect_ds / regimenduration_total_ds;
        rate_death_early_ds = rate_total_early_ds * prop_death_ds ... %Death
            * regimenduration_infect_ds / regimenduration_total_ds;
        
        %Late DS treatment flows
        rate_total_late_ds = 1 / regimenduration_noninfect_ds; %Total
        rate_complete_ds = rate_total_late_ds ... %Treatment success
            * (1 - (prop_death_ds + prop_default_ds) ...
            * regimenduration_noninfect_ds / regimenduration_total_ds);
        rate_default_late_ds = rate_total_late_ds * prop_default_ds ... %Default
            * regimenduration_noninfect_ds / regimenduration_total_ds;
        rate_death_late_ds = rate_total_late_ds * prop_death_ds ... %Death
            * regimenduration_noninfect_ds / regimenduration_total_ds;
        
        %Early MDR flows
        rate_total_early_mdr = 1 / regimenduration_infect_mdr; %Early total flows
        rate_clear_mdr = rate_total_early_mdr ... %Early clearance
            * (1 - (prop_death_mdr + prop_default_mdr) ...
            * regimenduration_infect_mdr / regimenduration_total_mdr);
        rate_default_early_mdr = rate_total_early_mdr ... %Early default
            * prop_default_mdr * regimenduration_infect_mdr ...
            / regimenduration_total_mdr;
        rate_death_early_mdr = rate_total_early_mdr ... %Early death
            * prop_death_mdr * regimenduration_infect_mdr ...
            / regimenduration_total_mdr;
        
        %Late MDR flows
        rate_total_late_mdr = 1 / regimenduration_noninfect_mdr; %Late total flows
        rate_complete_mdr = rate_total_late_mdr ... %Completion
            * (1 - (prop_death_mdr + prop_default_mdr) ...
            * regimenduration_noninfect_mdr / regimenduration_total_mdr);
        rate_default_late_mdr = rate_total_late_mdr * prop_default_mdr ... %Late default
            * regimenduration_noninfect_mdr / regimenduration_total_mdr;
        rate_death_late_mdr = rate_total_late_mdr * prop_death_mdr ... %Late death
            * regimenduration_noninfect_mdr / regimenduration_total_mdr;
        
        %Early XDR flows
        rate_total_early_xdr = 1 / regimenduration_infect_xdr;
        rate_clear_xdr = rate_total_early_xdr ...
            * (1 - (prop_death_xdr + prop_default_xdr) ...
            * regimenduration_infect_xdr / regimenduration_total_xdr);
        rate_death_early_xdr = rate_total_early_xdr * prop_death_xdr ...
            * regimenduration_infect_xdr / regimenduration_total_xdr;
        rate_default_early_xdr = rate_total_early_xdr ...
            * prop_default_xdr * regimenduration_infect_xdr ...
            / regimenduration_total_xdr;
        
        %Late XDR flows
        rate_total_late_xdr = 1 / regimenduration_noninfect_xdr;
        rate_complete_xdr = rate_total_late_xdr ...
            * (1 - (prop_death_xdr + prop_default_xdr) ...
            * regimenduration_noninfect_xdr / regimenduration_total_xdr);
        rate_death_late_xdr = rate_total_late_xdr * prop_death_xdr ...
            * regimenduration_noninfect_xdr / regimenduration_total_xdr;
        rate_default_late_xdr = rate_total_late_xdr * prop_default_xdr ...
            * regimenduration_noninfect_xdr / regimenduration_total_xdr;
        
        %INAPPROPRIATE TREATMENT COMPARTMENT FLOWS
        
        %MDR on DS treatment
        %Keeping tbdeath unchanged,  setting total flows
        %out to 1 / tsd and fixing the proportion of individuals achieving
        %completems rather than defms to propcompletems.
        prop_complete_asds_mdr = .3;
        rate_death_asds_mdr = rate_tbdeath;
        rate_default_asds_mdr = ...
            (1 / regimenduration_total_ds - rate_tbdeath) ...
            / (1 + prop_complete_asds_mdr / (1 - prop_complete_asds_mdr));
        rate_complete_asds_mdr = 1 / regimenduration_total_ds ...
            - rate_tbdeath - rate_default_asds_mdr;
        
        %XDR on MDR treatment
        prop_complete_asmdr_xdr = .2;
        rate_death_asmdr_xdr = rate_tbdeath;
        rate_default_asmdr_xdr = ...
            (1 / regimenduration_total_mdr - rate_tbdeath) ...
            / (1 + prop_complete_asmdr_xdr / (1 - prop_complete_asmdr_xdr));
        rate_complete_asmdr_xdr = 1 / regimenduration_total_mdr ...
            - rate_tbdeath - rate_default_asmdr_xdr;
        
        %XDR on DS treatment
        prop_complete_asds_xdr = .15;
        rate_death_asds_xdr = rate_tbdeath;
        rate_default_asds_xdr = ...
            (1 / regimenduration_total_ds - rate_tbdeath) ...
            / (1 + prop_complete_asds_xdr / (1 - prop_complete_asds_xdr));
        rate_complete_asds_xdr = 1 / regimenduration_total_ds ...
            - rate_tbdeath - rate_default_asds_xdr;
        
        %Calculate population
        pop_total = sum(y(1:26), 1);
        
        %Transmission parameters
        param_decinfect = .75; %Decrease in infectiousness on inappropriate regimen
        rate_force_full_ds = param_beta ...
            * (comp_infect_ds + comp_detect_asds_ds + comp_treat_earlycorrect_ds) ...
            * prop_smearpos / pop_total; %DS-TB, no immunity
        rate_force_full_mdr = param_rfmdr * param_beta ...
            * (comp_infect_mdr + comp_detect_asmdr_mdr ...
            + comp_detect_asds_mdr + comp_treat_earlycorrect_mdr ...
            + param_decinfect * comp_treat_asds_mdr) ...
            * prop_smearpos / pop_total; %MDR-TB, no immunity
        rate_force_full_xdr = (param_rfmdr^2) * param_beta ...
            * (comp_infect_xdr + comp_detect_asxdr_xdr ...
            + comp_detect_asmdr_xdr + comp_detect_asds_xdr ...
            + comp_treat_earlycorrect_xdr + param_decinfect ...
            * (comp_treat_asmdr_xdr + comp_treat_asds_xdr)) ...
            * prop_smearpos / pop_total; %XDR-TB, no immunity
        rate_force_reduced_ds = param_imm * rate_force_full_ds; %DS-TB partial immunity
        rate_force_reduced_mdr = param_imm * rate_force_full_mdr; %MDR-TB partial immunity
        rate_force_reduced_xdr = param_imm * rate_force_full_xdr; %XDR-TB partial immunity
        
        %Historical scale up - treatment availability increases over Soviet era
        rate_detect = sigmoidscaleup(t,...
            [1940, .5 * .9 * 12 / 4.23], [1980, .9 * 12 / 4.23]);
        %90% sensitivity of diagnostic algorithm, 4.23 months to be tested
        %appropriately.
        if t > 2015 && scenario == 4
            rate_detect = sigmoidscaleup(t, ...
                [2015, .9 * 12 / 4.23], [2017, .9 * 12 / (4.23 / 2)]);
        elseif t > 2015 && scenario == 8
            rate_detect = sigmoidscaleup(t, ...
                [2015, .9 * 12 / 4.23], ...
                [2017, .9 * 12 / time_to_presentation]);
        end
        baselineprop_ident_mdr = 0.364 * .5 + 0.636 * .8; %MSF weighted average
        prop_ident_mdr = sigmoidscaleup(t,...
            [2010, 0], [2012, baselineprop_ident_mdr]);
        if scenario == 6 && t >= 2015
            prop_ident_mdr = sigmoidscaleup(t,...
                [2015, baselineprop_ident_mdr],...
                [2017, 1 - (1 - baselineprop_ident_mdr) / 2]);
        elseif scenario == 8 && t >= 2015
            prop_ident_mdr = sigmoidscaleup(t,...
                [2015, baselineprop_ident_mdr],...
                [2017, 1 - (1 - baselineprop_ident_mdr) * identmdr_improve]);
        end
        prop_ident_xdr = sigmoidscaleup(t, [2010, 0], [2014, .6]);
        timepoint_mdrstart = 1977;
        if sens_mdr == 1
            timepoint_mdrstart = 1960;
        end
        if t < timepoint_mdrstart
            prop_amplifyto_mdr = 0;
        elseif t >= timepoint_mdrstart %MSF: MDR-TB emerges from around 1985 - 1990
            prop_amplifyto_mdr = 2 / 15;
        end
        if sens_mdr == 0
            timepoint_xdrstart = 2001;
        else
            timepoint_xdrstart = 2004;
        end
        if t < timepoint_xdrstart
            prop_amplifyto_xdr = 0;
        elseif t >= timepoint_xdrstart
            prop_amplifyto_xdr = 2 / 15;
        end
        
        %Case detection
        duration_start_ds = 1.142 / 52; %MSF data, 1.142 weeks to start Rx DS-TB
        duration_start_mdr = 2.571 / 52; %MSF data, 2.571 weeks to start Rx MDR-TB
        duration_start_xdr = 41 / 365.251; %MSF data
        rate_startregimen_ds = 1 / duration_start_ds;
        count_underrx_mdr = sum(y([13:14, 24], 1), 1);
        count_underrx_xdr = sum(y(21:22, 1), 1);
        
        % Historical programmatic scale ups
        rate_startregimen_mdr = sigmoidscaleup(count_underrx_mdr,...
            [390, 1 / duration_start_mdr], [410, 0]);
        rate_startregimen_xdr = sigmoidscaleup(count_underrx_xdr,...
            [39, 1 / duration_start_xdr], [41, 0]);
        if t > 2015 && scenario == 7
            rate_startregimen_mdr = sigmoidscaleup(count_underrx_mdr, ...
                [sigmoidscaleup(t, [2015, 400], [2017, 800]) - 10,...
                1 / duration_start_mdr], ...
                [sigmoidscaleup(t, [2015, 400], [2017, 800]) + 10, 0]);
        elseif t > 2015 && scenario == 8
            rate_startregimen_mdr = sigmoidscaleup(count_underrx_mdr, ...
                [sigmoidscaleup(t, [2015, 400], [2017, spots]) - 10,...
                1 / duration_start_mdr], ...
                [sigmoidscaleup(t, [2015, 400], [2017, spots]) + 10, 0]);
        end
        
        %CALCULATE DEATHS
        rate_popbirth = pop_total * 30 / 1000; %Calibrated to growth rate of
        %1.50% per year UN ESA, http://esa.un.org/unpd/wpp/DVD/
        
        [flows] = comps_shortcourse(comp_susc_full, comp_susc_part,  ...
            comp_latent_early_ds, comp_latent_late_ds, ...
            comp_infect_ds, comp_detect_asds_ds, ...
            comp_treat_earlycorrect_ds, comp_treat_latecorrect_ds, ...
            comp_latent_early_mdr, comp_latent_late_mdr, ...
            comp_infect_mdr, comp_detect_asmdr_mdr, ...
            comp_treat_earlycorrect_mdr, comp_treat_latecorrect_mdr, ...
            comp_detect_asds_mdr, comp_treat_asds_mdr, ...
            comp_latent_early_xdr, comp_latent_late_xdr, ...
            comp_infect_xdr, comp_detect_asxdr_xdr, ...
            comp_treat_earlycorrect_xdr, comp_treat_latecorrect_xdr, ...
            comp_detect_asmdr_xdr, comp_treat_asmdr_xdr, ...
            comp_detect_asds_xdr, comp_treat_asds_xdr, prop_bcg, ...
            rate_popbirth, rate_force_full_ds, rate_force_full_mdr, ...
            rate_force_full_xdr, rate_force_reduced_ds, ...
            rate_force_reduced_mdr, rate_force_reduced_xdr, ...
            rate_popdeath, rate_complete_ds, rate_complete_mdr, ...
            rate_complete_xdr, rate_complete_asds_mdr, ...
            rate_complete_asmdr_xdr, rate_complete_asds_xdr, ...
            rate_earlyprog, rate_lateprog, rate_stabilise, ...
            prop_amplifyto_mdr, prop_amplifyto_xdr, ...
            rate_default_early_ds, rate_default_late_ds, ...
            rate_default_early_mdr, rate_default_late_mdr, ...
            rate_default_asds_mdr, rate_default_asmdr_xdr, ...
            rate_default_asds_xdr, rate_default_early_xdr, ...
            rate_default_late_xdr, rate_detect, rate_startregimen_ds, ...
            rate_startregimen_mdr, rate_startregimen_xdr, ...
            rate_spontrecover, rate_clear_ds, rate_clear_mdr, ...
            rate_clear_xdr, rate_tbdeath, rate_death_early_ds, ...
            rate_death_late_ds, rate_death_early_mdr, ...
            rate_death_late_mdr, rate_death_asds_mdr, ...
            rate_death_early_xdr, rate_death_late_xdr, ...
            rate_death_asmdr_xdr, rate_death_asds_xdr, ...
            prop_ident_mdr, prop_ident_xdr);
        
    end

end
