# Supplementary material for: Modelling the effect of short-course multidrug-resistant tuberculosis treatment in Karakalpakstan, Uzbekistan
Source: BMC Med. 2016 Nov 18;14:187. doi: 10.1186/s12916-016-0723-2 (PMC5114735; doi:10.1186/s12916-016-0723-2)
Supplement: Additional file 2: — Model code for Matlab 2015b. (ZIP 10 kb) [file 12916_2016_723_MOESM2_ESM.zip › graphing_shortcourseR3.m]

%Graphing
time2015 = find(time > 2015, 1, 'first');

%Set prelims
colours = {[0, 0, 0], [1, 0, 1], [1, 0, 1], [0, 1, 1], [1, 0, 0], ...
    [0, 1, 0], [0, 0, 1]};
colour = colours{scenario};
line_styles = {'-', '-', ':', '-', '-', '-', '-'};
line_style = line_styles{scenario};
xmin = 2014;
xmax = 2025;

%Figures
figure(1)

subplot(4, 3, 1)
hold on
plot(time, output(:, 2), 'Color', colour, 'LineStyle', line_style)
plot(time(1:time2015), output(1:time2015, 2), 'k')
xlim([xmin, xmax])
if sens_mdr == 0
    ylim([0, 100])
elseif sens_mdr == 1
    ylim([0, 120])
end
title(['ALL STRAINS', char(10), 'Total incidence'])
ylabel('per 100, 000 per year')
set(gca, 'Color', [.97, .97, 1])

subplot(4, 3, 4)
hold on
plot(time, output(:, 6), 'Color', colour, 'LineStyle', line_style)
plot(time(1:time2015), output(1:time2015, 6), 'k')
xlim([xmin, xmax])
if sens_mdr == 0
    ylim([0, 120])
elseif sens_mdr == 1
    ylim([0, 200])
end
title('Total prevalence')
ylabel('per 100, 000')
set(gca, 'Color', [.97, .97, 1])

subplot(4, 3, 7)
hold on
plot(time, output(:, 10), 'Color', colour, 'LineStyle', line_style)
plot(time(1:time2015), output(1:time2015, 10), 'k')
xlim([xmin, xmax])
if sens_mdr == 0
    ylim([0, 12])
elseif sens_mdr == 1
    ylim([0, 25])
end
title('Total mortality')
ylabel('per 100, 000 per year')
xlabel('Year', 'FontSize', 8)
set(gca, 'Color', [.97, .97, 1])

subplot(4, 3, 2)
hold on
plot(time, output(:, 4), 'Color', colour, 'LineStyle', line_style)
plot(time(1:time2015), output(1:time2015, 4), 'k')
xlim([xmin, xmax])
if sens_mdr == 0
    ylim([0, 25])
elseif sens_mdr == 1
    ylim([0, 80])
end
title(['MDR-TB', char(10), 'MDR incidence'])
ylabel('per 100, 000 per year')
set(gca, 'Color', [1, .97, .97])

subplot(4, 3, 5)
hold on
plot(time, output(:, 8), 'Color', colour, 'LineStyle', line_style)
plot(time(1:time2015), output(1:time2015, 8), 'k')
xlim([xmin, xmax])
if sens_mdr == 0
    ylim([0, 80])
elseif sens_mdr == 1
    ylim([0, 200])
end
title('MDR prevalence')
ylabel('per 100, 000')
set(gca, 'Color', [1, .97, .97])

subplot(4, 3, 8)
hold on
plot(time, output(:, 12), 'Color', colour, 'LineStyle', line_style)
plot(time(1:time2015), output(1:time2015, 12), 'k')
xlim([xmin, xmax])
if sens_mdr == 0
    ylim([0, 5])
elseif sens_mdr == 1
    ylim([0, 20])
end
title('MDR mortality')
ylabel('per 100, 000 per year')
set(gca, 'Color', [1, .97, .97])

subplot(4, 3, 11)
hold on
plot(time, output(:, 14), 'Color', colour, 'LineStyle', line_style)
plot(time(1:time2015), output(1:time2015, 14), 'k')
xlim([xmin, xmax])
if sens_mdr == 0
    ylim([0, 40])
elseif sens_mdr == 1
    ylim([0, 80])
end
title('Proportionate MDR incidence')
ylabel('Percentage')
xlabel('Year', 'FontSize', 8)
set(gca, 'Color', [1, .97, .97])

subplot(4, 3, 3)
hold on
plot(time, output(:, 5), 'Color', colour)
plot(time(1:time2015), output(1:time2015, 5), 'k')
xlim([xmin, xmax])
if sens_mdr == 0
    ylim([0, 15])
elseif sens_mdr == 1
    ylim([0, 20])
end
title(['INELIGIBLE PATIENTS ("XDR-TB")', char(10), 'XDR incidence'])
ylabel('per 100, 000 per year')
set(gca, 'Color', [.99, .99, .99])

subplot(4, 3, 6)
hold on
plot(time, output(:, 9), 'Color', colour, 'LineStyle', line_style)
plot(time(1:time2015), output(1:time2015, 9), 'k')
xlim([xmin, xmax])
if sens_mdr == 0
    ylim([0, 40])
elseif sens_mdr == 1
    ylim([0, 50])
end
ylabel('per 100, 000')
title('XDR prevalence')
set(gca, 'Color', [.99, .99, .99])

subplot(4, 3, 9)
hold on
plot(time, output(:, 13), 'Color', colour, 'LineStyle', line_style)
plot(time(1:time2015), output(1:time2015, 13), 'k')
xlim([xmin, xmax])
if sens_mdr == 0
    ylim([0, 5])
elseif sens_mdr == 1
    ylim([0, 8])
end
title('XDR mortality')
ylabel('per 100, 000 per year')
set(gca, 'Color', [.99, .99, .99])

subplot(4, 3, 12)
hold on
plot(time, output(:, 19), 'Color', colour, 'LineStyle', line_style)
plot(time(1:time2015), output(1:time2015, 19), 'k')
xlim([xmin, xmax])
if sens_mdr == 0
    ylim([0, 20])
elseif sens_mdr == 1
    ylim([0, 25])
end
title('Proportionate XDR incidence')
ylabel('Percentage')
xlabel('Year', 'FontSize', 8)

%Plot nothing for purpose of legend
subplot(4, 3, 10)
hold on
plot(1, 1, 'Color', colour, 'LineStyle', line_style)

if sens_mdr == 0
    
    %Programmatic calibration check figure
    figure(2)
    subplot(2, 2, 1)
    hold on
    plot(time, output(:, 15), 'Color', colour, 'LineStyle', line_style)
    plot(time(1:time2015), output(1:time2015, 15), 'k')
    xlim([xmin, xmax])
    ylim([0, 200])
    title('MDR patients unidentified')
    ylabel('Number of patients')
    set(gca, 'Color', [.99, .99, .99])
    subplot(2, 2, 2)
    hold on
    plot(time, output(:, 16), 'Color', colour, 'LineStyle', line_style)
    plot(time(1:time2015), output(1:time2015, 16), 'k')
    xlim([xmin, xmax])
    title('MDR identified,  awaiting treatment')
    ylabel('Number of patients')
    ylim([0, 200])
    set(gca, 'Color', [.99, .99, .99])
    subplot(2, 2, 3)
    hold on
    plot(time, output(:, 17), 'Color', colour, 'LineStyle', line_style)
    if scenario == 7
        plot(time(1:time2015), output(1:time2015, 17), 'k')
    end
    mainlegend = legend('1. Baseline programmatic conditions continued', ...
        '2A. Short course MDR-TB regimen', ...
        '2B. Short course regimen with improved outcomes', ...
        '3. Decreased delays to TB detection', ...
        '4. Improved MDR-TB treatment outcomes', ...
        '5. Improved MDR-TB identification', ...
        '6. Increased MDR-TB treatment availability', ...
        'Location', 'NorthWest');
    legend('boxoff')
    set(mainlegend, 'FontSize', 7)
    xlim([xmin, xmax])
    ylim([0, 150])
    title('MDR incorrectly on DS regimen')
    ylabel('Number of patients')
    xlabel('Year', 'FontSize', 8)
    set(gca, 'Color', [.99, .99, .99])
    subplot(2, 2, 4)
    hold on
    plot(time, output(:, 18), 'Color', colour, 'LineStyle', line_style)
    plot(time(1:time2015), output(1:time2015, 18), 'k')
    xlim([xmin, xmax])
    ylim([0, 600])
    title('MDR patients under treatment')
    ylabel('Number of patients')
    xlabel('Year', 'FontSize', 8)
    set(gca, 'Color', [.99, .99, .99])
    
    %Epidemiological calibration check figure
    figure(3)
    subplot(3, 2, 3)%%
    xmin = 1975;
    xmax = 2015;
    title('Patients unidentified')
    hold on
    plot(time, output(:, 15), 'Color', 'r')
    plot(time, output(:, 20), 'Color', 'g')
    ylim([0, 200])
    ylabel('Number of patients')
    set(gca, 'Color', [.99, .99, .99])
    figure3leg = {'MDR-TB', 'Ineligible patients "XDR-TB"'};
    xlim([xmin, xmax])
    subplot(3, 2, 4)%%
    title('Identified,  awaiting treatment')
    hold on
    plot(time, output(:, 16), 'Color', 'r')
    plot(time, output(:, 21), 'Color', 'g')
    xlim([xmin, xmax])
    ylabel('Number of patients')
    ylim([0, 60])
    set(gca, 'Color', [.99, .99, .99])
    subplot(3, 2, 5)%%
    title('On incorrect regimen')
    hold on
    plot(time, output(:, 17), 'Color', 'r')
    plot(time, output(:, 22), 'Color', 'g')
    xlim([xmin, xmax])
    ylim([0, 300])
    ylabel('Number of patients')
    set(gca, 'Color', [.99, .99, .99])
    xlabel('Year', 'FontSize', 8)
    subplot(3, 2, 6)%%
    title('Under treatment')
    hold on
    plot(time, output(:, 18), 'Color', 'r')
    plot(time, output(:, 23), 'Color', 'g')
    xlim([xmin, xmax])
    ylim([0, 500])
    ylabel('Number of patients')
    xlabel('Year', 'FontSize', 8)
    set(gca, 'Color', [.99, .99, .99])
    subplot(3, 2, 5)
    legend(figure3leg, 'Location', 'West')
    legend('boxoff')
    subplot(3, 1, 1)%%
    hold on
    plot(time, output(:, 2), 'Color', 'k')
    plot(time, output(:, 4), 'Color', 'r')
    plot(time, output(:, 5), 'Color', 'g')
    line([2014, 2014], [61, 107], 'Color', 'b')
    plot(2014, 82, '.b', 'MarkerSize', 10)
    fig4leg = {'Total', 'MDR-TB', 'Ineligible patients "XDR-TB"'};
    legend(fig4leg, 'Location', 'West')
    legend('boxoff')
    xmin = 1975;
    xmax = 2015;
    xlim([xmin, xmax])
    ylim([0, 120])
    title('Incidence')
    
end
