# Supplementary material for: Modelling the effect of short-course multidrug-resistant tuberculosis treatment in Karakalpakstan, Uzbekistan
Source: BMC Med. 2016 Nov 18;14:187. doi: 10.1186/s12916-016-0723-2 (PMC5114735; doi:10.1186/s12916-016-0723-2)
Supplement: Additional file 2: — Model code for Matlab 2015b. (ZIP 10 kb) [file 12916_2016_723_MOESM2_ESM.zip › scenarios_shortcourseR3.m]

%MASTER SCRIPT FOR RUNNING SCENARIOS
startpop = 1.37e5; %Manually calibrated starting population size to reach
%1.7 million population in 2015
y0 = [.01; 0.87; 0.01; 0.11; 0.01; zeros(37,1)] * startpop;
sens_mdr = 0; % Whether to run the alternative MDR analysis
a = 1; program = zeros(1, 7); % Not used in scenario analyses
table_s3 = cell(11, 7); % Cell array for outputs table
rows = [2, 6, 10, 4, 8, 12, 14, 5, 9, 13, 19];

%Scenarios are:
%1. Unchanged parameters
%2. Short course
%3. Short course, improved treatment success
%4. Improved case detection
%5. Improve outcomes on treatment
%6. Improve identification of MDR-TB
%7. Increase treatment availability to 1000 spots

%Loop through scenarios
for scenario = 1: 7
    
    %Run main model function
    [time, results, program] = function_shortcourse(y0, ...
        1850, 2035, scenario, a, program, sens_mdr);
    
    %Analysis
    [output] = analysis_shortcourse(time, results);
    
    %Graphing
    graphing_shortcourse
    
    %Populate outputs table
    for d = 1:11
        table_s3{d, scenario} = output(find(time > 2025, 1, 'first'), ...
            rows(d)) * 10 / 10;
    end
end

%Plotting main output figure
figure(1)
subplot(4, 3, 10)
axis off
title('LEGEND')
legend('1. Baseline programmatic conditions continued', ...
    '2A. Short course MDR-TB regimen', ...
    '2B. Short course regimen with improved outcomes', ...
    '3. Decreased delays to TB detection', ...
    '4. Improved MDR-TB treatment outcomes', ...
    '5. Improved MDR-TB identification', ...
    '6. Increased MDR-TB treatment availability', ...
    'Location', 'NorthEast')
legend('boxoff')
set(gca, 'XTick', [], 'YTick', [])
