# Supplementary material for: Modelling the effect of short-course multidrug-resistant tuberculosis treatment in Karakalpakstan, Uzbekistan
Source: BMC Med. 2016 Nov 18;14:187. doi: 10.1186/s12916-016-0723-2 (PMC5114735; doi:10.1186/s12916-016-0723-2)
Supplement: Additional file 2: — Model code for Matlab 2015b. (ZIP 10 kb) [file 12916_2016_723_MOESM2_ESM.zip › sensitivity_shortcourseR3.m]

%SHORT COURSE MDR
format compact
startpop = 1.37e5;
y0 = [.01; 0.87; 0.01; 0.11; 0.01; zeros(37,1)] * startpop;
sens_mdr = 0;
scenario = 8;
runs = 1e4;
program = [(1:runs)', lhsdesign(runs, 5)];
output_values = zeros(2, runs);
output_indices = [14, 4];

for a = 1:runs

    %Run main function
    [time, results, program] = function_shortcourse(y0, 1850, 2035, ...
        scenario, a, program, sens_mdr);
    
    %Analysis
    [output] = analysis_shortcourse(time, results);
    
    %Graphing
    for b = 1:2
        figure(3 + b)
        output_values(a, b) = output(find(time > 2025, 1, 'first'), ...
            output_indices(b));
        for c = 1:6
            if c > 1 && c < 4
                subplot(2, 2, c - 1)
                plot(program(a, c), output_values(a, b), 'b.')
                hold on
                if c == 2
                    xlabel('Regimen duration (months)')
                elseif c == 3
                    xlabel('Time to presentation (months)')
                end
            elseif c > 3
                subplot(2, 3, c)
                plot(program(a, c), output_values(a, b), 'b.')
                hold on
                if c == 4
                    xlabel('Reduction in adverse treatment outcomes (%)')
                elseif c == 5
                    xlabel('Reduction in MDR-TB cases misclassified as DS-TB (%)')
                elseif c == 6
                    xlabel('Available treatment places')
                end
            end
            if b == 1
                ylabel(['Proportion MDR-TB ', ...
                    num2str(round(time(find(time > 2025, 1, 'first'))))])
                ylim([22, 36])
            elseif b == 2
                ylabel(['Incidence MDR-TB ', ...
                    num2str(round(time(find(time > 2025, 1, 'first'))))])
                ylim([4, 12])
            end
        end
    end
    a %Ticker to monitor progress
    
end
