# Supplementary material for: Modelling the effect of short-course multidrug-resistant tuberculosis treatment in Karakalpakstan, Uzbekistan
Source: BMC Med. 2016 Nov 18;14:187. doi: 10.1186/s12916-016-0723-2 (PMC5114735; doi:10.1186/s12916-016-0723-2)
Supplement: Additional file 2: — Model code for Matlab 2015b. (ZIP 10 kb) [file 12916_2016_723_MOESM2_ESM.zip › sigmoidscaleupR3.m]

%SIMPLE SINE FUNCTION LINKED TO TWO CONSTANT FUNCTIONS
function y = sigmoidscaleup(t, start, finish)

%Input "start" is (t, y) coordinates of start of scale up
%Input "finish" is (t, y) coordinates of end of scale up
%Input "t" is time

if t > start(1, 1) && t < finish(1, 1)
    y = sin(pi * (((t - start(1, 1)) / ...
        (finish(1, 1) - start(1, 1))) - 1 / 2)) * ...
        (finish(1, 2) - start(1, 2)) / 2 + (start(1, 2) + finish(1, 2)) / 2;
elseif t <= start(1, 1)
    y = start(1, 2);
elseif t >= finish(1, 1)
    y = finish(1, 2);
end

end
